# Supplementary material for: Mastering Snow Analysis: Enhancing Sampling Techniques and Introducing ACF Extraction Method with Applications in Svalbard
Source: Molecules. 2024 Oct 29;29(21):5111. doi: 10.3390/molecules29215111 (PMC11547376; doi:10.3390/molecules29215111)
Supplement: Supplementary file 1 [file molecules-29-05111-s001.zip]

Archive with 1 entries (1 files):
- molecules-3237084-supplementary.pdf
